# Supplementary material for: Ultrasound-Assisted Enzymatic Extraction of the Active Components from Acanthopanax sessiliflorus Stem and Bioactivity Comparison with Acanthopanax senticosus
Source: Molecules. 2025 Jan 18;30(2):397. doi: 10.3390/molecules30020397 (PMC11767547; doi:10.3390/molecules30020397)
Supplement: Supplementary file 1 [file molecules-30-00397-s001.zip]

Archive with 1 entries (1 files):
- molecules-3382338-supplementary.pdf
